# Supplementary material for: Enhancing the Anti-Tumor Efficacy of NK Cells on Canine Mammary Tumors through Resveratrol Activation
Source: Animals (Basel). 2024 May 30;14(11):1636. doi: 10.3390/ani14111636 (PMC11171074; doi:10.3390/ani14111636)
Supplement: Supplementary file 1 [file animals-14-01636-s001.zip]

Archive with 1 entries (1 files):
- animals-3033184-supplementary.pdf
